# Supplementary material for: Quality by Design Approach Using Multiple Linear and Logistic Regression Modeling Enables Microemulsion Scale Up
Source: Molecules. 2019 May 30;24(11):2066. doi: 10.3390/molecules24112066 (PMC6600169; doi:10.3390/molecules24112066)
Supplement: Supplementary file 1 [file molecules-24-02066-s001.zip]

Archive with 1 entries (1 files):
- molecules-507848-supplementary.xlsx
