# Supplementary material for: Quality by Design Approach Using Multiple Linear and Logistic Regression Modeling Enables Microemulsion Scale Up
Source: Molecules. 2019 May 30;24(11):2066. doi: 10.3390/molecules24112066 (PMC6600169; doi:10.3390/molecules24112066)
Supplement: Supplementary file 1 [file molecules-24-02066-s001.zip › molecules-507848-supplementary.xlsx]

## Sheet: FMECA for Paper
Sev	Freq	Detect	RPN		Effect			Cause
				Effect (CQA of tablets)	Mechanism of effect	Scale-up	Unit op	Cause 1	Cause 2	Cause 3	Comments
				The (CQA) test is out of specification because (mechanism of effect). The source of the problem is in (Unit operation) and is caused by (Cause1), caused by (Cause2), caused by (Cause3).
5	3	5	75	average diameter	diameter too large (above 50 nm)		Water Titration	inappropriate addition rate	addition rate too high		too fast an addition rate and it won't mix well
5	2	5	50	average diameter	diameter too large (above 50 nm)		Water Titration	inappropriate addition rate	addition rate too low
5	2	5	50	average diameter	diameter too large (above 50 nm)		Water Titration	inappropriate stirring rate	stir rate too high
5	3	5	75	average diameter	diameter too large (above 50 nm)		Water Titration	inappropriate stirring rate	stir rate too low
3	1	5	15	average diameter	diameter too large (above 50 nm)		Water Titration	inappropriate stirring time	stirring time too short to allow for emulsification to occur		stir rate too low, not enough energy for emulsion to form
5	1	5	25	average diameter	diameter too large (above 50 nm)		Water Titration	emulsion aggregation	inappropriate stirring time	overprocessing/stirring time too long
5	1	5	25	average diameter	diameter too large (above 50 nm)		Water Titration	fluctuating room temperature
5	1	5	25	average diameter	diameter too large (above 50 nm)		Water Titration	inappropriate vessel diameter/geometry
3	1	5	15	average diameter	diameter too large (above 50 nm)		Water Titration	insufficient stirring	small dimensions of stir bar
5	1	5	25	average diameter	diameter too large (above 50 nm)		Water Titration	excessive stirring	large dimensions of stir bar
5	3	5	75	average diameter	diameter too large (above 50 nm)		Excipient Addition	inappropriate oil:surf:cosurf ratio	oil:surfactant ratio too high (too much oil, not enough surfactant)
5	3	5	75	average diameter	diameter too large (above 50 nm)		Excipient Addition	phase separation	incompatible excipients (incompatible solubilizers)	inappropriate excipient selection	excipients that are not miscible with one another, or do not combine properly/as expected
5	2	5	50	average diameter	diameter too large (above 50 nm)		Excipient Addition	droplet aggregation	emulsion droplets with a net charge close to zero
5	3	5	75	PDI	multimodal distribution (PDI > 0.1)		Water Titration	inappropriate addition rate	addition rate too high
5	2	5	50	PDI	multimodal distribution (PDI > 0.1)		Water Titration	inappropriate addition rate	addition rate too low
5	2	5	50	PDI	multimodal distribution (PDI > 0.1)		Water Titration	inappropriate stirring rate	stir rate too high
5	3	5	75	PDI	multimodal distribution (PDI > 0.1)		Water Titration	inappropriate stirring rate	stir rate too low
3	1	5	15	PDI	multimodal distribution (PDI > 0.1)		Water Titration	inappropriate stirring time	stirring time too short to allow for emulsification to occur
5	1	5	25	PDI	multimodal distribution (PDI > 0.1)		Water Titration	emulsion aggregation	inappropriate stirring time	overprocessing/stirring time too long
5	1	5	25	PDI	multimodal distribution (PDI > 0.1)		Water Titration	inappropriate vessel diameter/geometry
3	1	5	15	PDI	multimodal distribution (PDI > 0.1)		Water Titration	insufficient stirring	small dimesnsions of stir bar
5	1	5	25	PDI	multimodal distribution (PDI > 0.1)		Water Titration	emulsion aggregation	excessive stirring	large dimensions of stir bar
5	3	5	75	PDI	multimodal distribution (PDI > 0.1)		Excipient Addition	oil:surfactant ratio too high (too much oil, not enough surfactant)
5	3	5	75	PDI	multimodal distribution (PDI > 0.1)		Excipient Addition	phase separation	incompatible excipients (incompatible solubilizers)	inappropriate excipient selection
5	3	5	75	PDI	multimodal distribution (PDI > 0.1)		Excipient Addition	droplet aggregation	emulsion droplets with a net charge close to zero
											*large droplets will be removed during filtration, thus decreasing average droplet diameter
5	1	5	25	diameter change after filtration	diameter change out of spec (>10%)		Excipient Addition	large droplets removed during filtration, decreasing diameter	insufficient surfacant concentration
5	1	5	25	diameter change after filtration	diameter change out of spec (>10%)		Excipient Addition	large droplets removed during filtration, decreasing diameter	excessive oil/solubilizer(s) concentration
5	1	5	25	diameter change after filtration	diameter change out of spec (>10%)		Excipient Addition	large droplets removed during filtration, decreasing diameter	incompatible excipients (incompatible solubilizers)
5	1	5	25	diameter change after filtration	diameter change out of spec (>10%)		Excipient Addition	droplet aggregation and coalescence	emulsion droplets with a net charge close to zero
3	1	5	15	PDI after filtration	multimodal distribution (PDI > 0.1)		Filtration	droplet aggregation and coalescence	increased pressure upon filtration decreases emulsion droplet stability
3	1	5	15	PDI after filtration	multimodal distribution (PDI > 0.1)		Filtration	phase separation/droplet aggregation	incompatible filter strips surfactants from oil/water interface
5	2	5	50	diameter change after centrifugation	diameter change out of spec (>10%)		Excipient Addition	unstable formulation aggregates under centrifugal force	insufficient surfacant concentration
5	2	5	50	diameter change after centrifugation	diameter change out of spec (>10%)		Excipient Addition	unstable formulation aggregates under centrifugal force	excessive oil/solubilizer(s) concentration
5	2	5	50	diameter change after centrifugation	diameter change out of spec (>10%)		Excipient Addition	unstable formulation aggregates under centrifugal force	incompatible excipients (incompatible solubilizers)
5	2	5	50	diameter change after centrifugation	diameter change out of spec (>10%)		Excipient Addition	droplet aggregation	emulsion droplets with a net charge close to zero
5	2	5	50	PDI after centrifugation	multimodal distribution (PDI > 0.1)		Excipient Addition	unstable formulation aggregates under centrifugal force	insufficient surfacant concentration
5	2	5	50	PDI after centrifugation	multimodal distribution (PDI > 0.1)		Excipient Addition	unstable formulation aggregates under centrifugal force	excessive oil/solubilizer(s) concentration
5	2	5	50	PDI after centrifugation	multimodal distribution (PDI > 0.1)		Excipient Addition	unstable formulation aggregates under centrifugal force	incompatible excipients (incompatible solubilizers)
5	2	5	50	PDI after centrifugation	multimodal distribution (PDI > 0.1)		Excipient Addition	droplet aggregation	emulsion droplets with a net charge close to zero
5	4	5	100	diameter change after heat-cool cycle	diameter change out of spec (>10%)		Excipient Addition	droplet aggregation	inappropriate oil:surf:cosurf ratio	oil:surfactant ratio too high (too much oil, not enough surfactant)
5	2	5	50	diameter change after heat-cool cycle	diameter change out of spec (>10%)		Excipient Addition	phase separation	droplet aggregation	incompatible excipients (incompatible solubilizers)	excipients that are not miscible with one another, or do not combine properly/as expected
5	4	5	100	diameter change after heat-cool cycle	diameter change out of spec (>10%)		Excipient Addition	droplet aggregation	emulsion droplets with a net charge close to zero
5	4	5	100	PDI after heat-cool cycle	multimodal distribution (PDI > 0.1)		Excipient Addition	droplet aggregation	inappropriate oil:surf:cosurf ratio	oil:surfactant ratio too high (too much oil, not enough surfactant)
5	2	5	50	PDI after heat-cool cycle	multimodal distribution (PDI > 0.1)		Excipient Addition	phase separation	droplet aggregation	incompatible excipients (incompatible solubilizers)	excipients that are not miscible with one another, or do not combine properly/as expected
5	4	5	100	PDI after heat-cool cycle	multimodal distribution (PDI > 0.1)		Excipient Addition	droplet aggregation	emulsion droplets with a net charge close to zero
5	4	5	100	Day 30 diameter change	diameter change out of spec (>10%)		Excipient Addition	droplet aggregation	inappropriate oil:surf:cosurf ratio	oil:surfactant ratio too high (too much oil, not enough surfactant)
5	2	5	50	Day 30 diameter change	diameter change out of spec (>10%)		Excipient Addition	phase separation	droplet aggregation	incompatible excipients (incompatible solubilizers)	excipients that are not miscible with one another, or do not combine properly/as expected
5	4	5	100	Day 30 diameter change	diameter change out of spec (>10%)		Excipient Addition	droplet aggregation	emulsion droplets with a net charge close to zero
5	4	5	100	Day 30 PDI	multimodal distribution (PDI > 0.1)		Excipient Addition	droplet aggregation	inappropriate oil:surf:cosurf ratio	oil:surfactant ratio too high (too much oil, not enough surfactant)
5	2	5	50	Day 30 PDI	multimodal distribution (PDI > 0.1)		Excipient Addition	phase separation	droplet aggregation	incompatible excipients (incompatible solubilizers)	excipients that are not miscible with one another, or do not combine properly/as expected
5	4	5	100	Day 30 PDI	multimodal distribution (PDI > 0.1)		Excipient Addition	droplet aggregation	emulsion droplets with a net charge close to zero
